# Supplementary material for: COFACTOR Drammen dataset - 4 years of hourly energy use data from 45 public buildings in Drammen, Norway
Source: Sci Data. 2025 Mar 6;12:393. doi: 10.1038/s41597-025-04708-3 (PMC11885428; doi:10.1038/s41597-025-04708-3)
Supplement: Supplementary file 1 — Supplementary Table 1 [file 41597_2025_4708_MOESM1_ESM.xlsx]

## Sheet: Sheet1
ID	Total duration of time series	Number of hours with values within the time series [h] and share of the total time frame with values [%] per meter	Sum of all values per meter (kWh/h)	Number of hours with negative values for ElRest [h]
building_6396	36707	ElImp: 36696 h - 100.0 %	ElImp: 458705	ElRest: 0 h
			ElRest: 458705
building_6397	35064	ElBoil: 35064 h - 100.0 %	ElBoil: 608440	ElRest: 234 h
		ElImp: 35016 h - 99.9 %	ElImp: 1678074
		ElHP: 21585 h - 61.6 %	ElHP: 241023
		ElPV: 34968 h - 99.7 %	ElPV: 31507
			ElRest: 857701
building_6398	35064	ElImp: 35040 h - 99.9 %	ElImp: 430774	ElRest: 0 h
			ElRest: 430774
building_6399	36347	ElImp: 36336 h - 100.0 %	ElImp: 1753321	ElRest: 4 h
		ElHP: 36221 h - 99.7 %	ElHP: 413130
			ElRest: 1340248
building_6400	36712	ElImp: 36456 h - 99.3 %	ElImp: 2498931	ElRest: 0 h
		ElBoil: 36696 h - 100.0 %	ElBoil: 488221
		HtOil: 36701 h - 100.0 %	HtOil: 21999
			ElRest: 2013520
building_6402	36708	ElImp: 36696 h - 100.0 %	ElImp: 232785	ElRest: 0 h
			ElRest: 232785
building_6404	35064	HtDH: 17353 h - 49.5 %	HtDH: 1405574	ElRest: 0 h
		HtOil: 35064 h - 100.0 %	HtOil: 11471
		ElImp: 35064 h - 100.0 %	ElImp: 1216599
			ElRest: 1216599
building_6405	36707	ElImp: 36696 h - 100.0 %	ElImp: 371312	ElRest: 0 h
			ElRest: 371312
building_6406	36708	ElImp: 36696 h - 100.0 %	ElImp: 527011	ElRest: 0 h
			ElRest: 527011
building_6407	35064	ElImp: 35040 h - 99.9 %	ElImp: 587707	ElRest: 0 h
			ElRest: 587707
building_6408	36711	ElImp: 36552 h - 99.6 %	ElImp: 3276700	ElRest: 0 h
		ElBoil: 36696 h - 100.0 %	ElBoil: 1944873
			ElRest: 1333480
building_6409	35064	ElImp: 35064 h - 100.0 %	ElImp: 585352	ElRest: 1024 h
		ElBoil: 34680 h - 98.9 %	ElBoil: 57961
		HtTot: 34680 h - 98.9 %	HtTot: 350853
		HtHP: 35064 h - 100.0 %	HtHP: 296007
		ElHP: 34728 h - 99.0 %	ElHP: 94116
			ElRest: 433273
building_6410	36347	ElImp: 36336 h - 100.0 %	ElImp: 3128820	ElRest: 0 h
		ElDHW: 29226 h - 80.4 %	ElDHW: 287623
		HtDHW: 31882 h - 87.7 %	HtDHW: 203761
			ElRest: 2841222
building_6411	36901	ElImp: 36888 h - 100.0 %	ElImp: 1902824	ElRest: 0 h
			ElRest: 1902824
building_6412	35064	ElImp: 34992 h - 99.8 %	ElImp: 2702959	ElRest: 1 h
		ElBoil: 35064 h - 100.0 %	ElBoil: 204227
		HtTot: 34944 h - 99.7 %	HtTot: 7801182
		HtHP: 34944 h - 99.7 %	HtHP: 90066683
		ElHP: 34944 h - 99.7 %	ElHP: 832174
		ElHWH: 34853 h - 99.4 %	ElHWH: 56655
		HtDHW: 34853 h - 99.4 %	HtDHW: 142225
			ElRest: 1613236
building_6413	35064	ElImp: 18936 h - 54.0 %	ElImp: 1355022	ElRest: 339 h
		HtPool: 18768 h - 53.5 %	HtPool: 72796
		ElVentPool: 18832 h - 53.7 %	ElVentPool: 149215
		ElLight: 8560 h - 24.4 %	ElLight: 45037
		ElEV: 18819 h - 53.7 %	ElEV: 11652
		HtSnow: 18255 h - 52.1 %	HtSnow: 8910
		ElLightOut: 18801 h - 53.6 %	ElLightOut: 19859
		ElBoil: 18928 h - 54.0 %	ElBoil: 15049
		HtRoom: 18779 h - 53.6 %	HtRoom: 242590
		HtHP: 18865 h - 53.8 %	HtHP: 296358
		ElHP: 18819 h - 53.7 %	ElHP: 91968
		HtSC: 18823 h - 53.7 %	HtSC: 97479
		ElPump: 18840 h - 53.7 %	ElPump: 109446
		HtDHW: 18792 h - 53.6 %	HtDHW: 15610
		ElHWH: 18840 h - 53.7 %	ElHWH: 44215
		ElFan: 18840 h - 53.7 %	ElFan: 75714
		HtVent: 18871 h - 53.8 %	HtVent: 24811
			ElRest: 793240
building_6414	36711	ElImp: 36696 h - 100.0 %	ElImp: 2807750	ElRest: 0 h
		ElBoil: 36696 h - 100.0 %	ElBoil: 1239037
			ElRest: 1568713
building_6415	36707	ElImp: 36672 h - 99.9 %	ElImp: 814106	ElRest: 0 h
			ElRest: 814106
building_6416	36711	ElImp: 36696 h - 100.0 %	ElImp: 4381701	ElRest: 0 h
		ElBoil: 36696 h - 100.0 %	ElBoil: 2099375
			ElRest: 2282326
building_6417	36347	ElImp: 36336 h - 100.0 %	ElImp: 2507670	ElRest: 0 h
		ElHWH: 36270 h - 99.8 %	ElHWH: 70367
		HtDHW: 35598 h - 97.9 %	HtDHW: 147970
			ElRest: 2437302
building_6418	36711	ElImp: 36696 h - 100.0 %	ElImp: 2636444	ElRest: 0 h
			ElRest: 2636444
building_6419	36707	ElImp: 36672 h - 99.9 %	ElImp: 566095	ElRest: 0 h
			ElRest: 566095
building_6420	35064	ElBoil: 35064 h - 100.0 %	ElBoil: 2086977	ElRest: 0 h
		ElImp: 35064 h - 100.0 %	ElImp: 2509598
			ElRest: 422621
building_6421	36708	ElBoil: 36629 h - 99.8 %	ElBoil: 224477	ElRest: 12 h
		ElImp: 36696 h - 100.0 %	ElImp: 819909
		HtHP: 36581 h - 99.7 %	HtHP: 404458
			ElRest: 595431
building_6422	36707	ElImp: 36696 h - 100.0 %	ElImp: 385663	ElRest: 0 h
			ElRest: 385663
building_6423	36347	ElImp: 36288 h - 99.8 %	ElImp: 3158647	ElRest: 0 h
			ElRest: 3158647
building_6424	36711	ElImp: 36432 h - 99.2 %	ElImp: 2986117	ElRest: 0 h
			ElRest: 2986117
building_6425	36708	ElImp: 36696 h - 100.0 %	ElImp: 428088	ElRest: 0 h
			ElRest: 428088
building_6426	35064	ElImp: 34944 h - 99.7 %	ElImp: 179965	ElRest: 0 h
			ElRest: 179965
building_6428	36708	ElImp: 32664 h - 89.0 %	ElImp: 303218	ElRest: 0 h
			ElRest: 303218
building_6429	36708	ElImp: 36696 h - 100.0 %	ElImp: 421949	ElRest: 0 h
		HtDH: 18340 h - 50.0 %	HtDH: 362880
		HtTot: 18340 h - 50.0 %	HtTot: 362880
			ElRest: 421949
building_6431	36711	ElImp: 36696 h - 100.0 %	ElImp: 2485975	ElRest: 0 h
		ElBoil: 36696 h - 100.0 %	ElBoil: 1300031
		HtOil: 36701 h - 100.0 %	HtOil: 38473
			ElRest: 1185944
building_6432	36734	ElImp: 36720 h - 100.0 %	ElImp: 1645751	ElRest: 0 h
		HtSpace: 36605 h - 99.6 %	HtSpace: 909785
		HtHP: 36605 h - 99.6 %	HtHP: 714129
		HtSC: 36629 h - 99.7 %	HtSC: 29762
			ElRest: 1645751
building_6433	35064	ElImp: 34896 h - 99.5 %	ElImp: 684857	ElRest: 0 h
			ElRest: 684857
building_6434	35064	ElImp: 35064 h - 100.0 %	ElImp: 507984	ElRest: 0 h
			ElRest: 507984
building_6436	36341	ElImp: 36341 h - 100.0 %	ElImp: 2255111	ElRest: 0 h
		HtDH: 36149 h - 99.5 %	HtDH: 2967864
		HtTot: 36149 h - 99.5 %	HtTot: 2967864
		ElDHW: 34510 h - 95.0 %	ElDHW: 128684
		HtDHW: 34510 h - 95.0 %	HtDHW: 180203
			ElRest: 2126426
building_6437	35064	ElImp: 35064 h - 100.0 %	ElImp: 442956	ElRest: 0 h
			ElRest: 442956
building_6438	36711	ElImp: 36696 h - 100.0 %	ElImp: 2256664	ElRest: 24 h
		ElBoil: 36221 h - 98.7 %	ElBoil: 299740
		ElHP: 35228 h - 96.0 %	ElHP: 128775
			ElRest: 1828303
building_6439	36708	ElImp: 36696 h - 100.0 %	ElImp: 840481	ElRest: 0 h
			ElRest: 840481
building_6440	36711	ElImp: 36696 h - 100.0 %	ElImp: 1638430	ElRest: 0 h
			ElRest: 1638430
building_6441	36901	ElImp: 36888 h - 100.0 %	ElImp: 1175509	ElRest: 0 h
			ElRest: 1175509
building_6442	36348	ElSnow: 35832 h - 98.6 %	ElSnow: 65597	ElRest: 0 h
		ElImp: 35832 h - 98.6 %	ElImp: 3128838
		ElBoil: 36336 h - 100.0 %	ElBoil: 450359
		HtTot: 36077 h - 99.3 %	HtTot: 1134546
		HtOil: 36341 h - 100.0 %	HtOil: 302921
		HtHP: 36101 h - 99.3 %	HtHP: 1193520
		ElHWH: 35204 h - 96.9 %	ElHWH: 318170
		HtDHW: 35204 h - 96.9 %	HtDHW: 381093
			ElRest: 2312557
building_6443	36707	ElImp: 36696 h - 100.0 %	ElImp: 425306	ElRest: 0 h
			ElRest: 425306
building_6444	35064	ElBoil: 35064 h - 100.0 %	ElBoil: 1060849	ElRest: 0 h
		ElImp: 35064 h - 100.0 %	ElImp: 2141840
			ElRest: 1080991
building_6445	36734	ElImp: 36600 h - 99.6 %	ElImp: 2481439	ElRest: 0 h
		ElPV: 13032 h - 35.5 %	ElPV: 36181
			ElRest: 973021
